# Supplementary material for: PneumoniaCheck, a novel aerosol collection device, permits capture of airborne Mycobacterium tuberculosis and characterisation of the cough aeromicrobiome in people with tuberculosis
Source: Ann Clin Microbiol Antimicrob. 2024 Aug 22;23:74. doi: 10.1186/s12941-024-00735-x (PMC11342687; doi:10.1186/s12941-024-00735-x)
Supplement: Supplementary file 1 — Supplementary Material 1 [file 12941_2024_735_MOESM1_ESM.xlsx]

## Sheet: Table S1 - Decontam
Supplementary Table S1: Ranking of taxa based on relative abundances of 16S rRNA sequencing data in BKG, Filter and Bag
Genus	Rank Order BKG	Rank Order Filter	Rank Order Bag	Potential Contaminant in Filter	Potential Contaminant in Bag
Pseudomonadaceae.Pseudomonas	1	2	5	TRUE	TRUE
Veillonellaceae.Anaerosinus	2	31	54	TRUE	TRUE
Rikenellaceae.Alistipes	3	47	68	TRUE	TRUE
Psychromonadaceae.Psychromonas	4	103	158	FALSE	FALSE
Moraxellaceae.Enhydrobacter	5	7	9	FALSE	FALSE
Micrococcaceae.Kocuria	6	6	6	TRUE	TRUE
Listeriaceae.Brochothrix	7	80	141	TRUE	FALSE
Staphylococcaceae.Macrococcus	8	9	27	TRUE	TRUE
Sphingomonadaceae.Novosphingobium	9	5	4	TRUE	TRUE
[Barnesiellaceae].Barnesiella	10	71	66	TRUE	TRUE
Streptococcaceae.Streptococcus	11	3	11	TRUE	TRUE
Actinomycetaceae.Actinomyces	12	104	26	TRUE	TRUE
Marinilabiaceae.Cytophaga	13	58	16	TRUE	TRUE
Cardiobacteriaceae.Cardiobacterium	14	105	159	FALSE	FALSE
[Weeksellaceae].Elizabethkingia	15	10	44	FALSE	TRUE
Acetobacteraceae.Roseomonas	16	50	87	TRUE	TRUE
[Chromatiaceae].Rheinheimera	17	93	151	TRUE	FALSE
Leuconostocaceae.Weissella	18	90	114	TRUE	TRUE
Moraxellaceae.Alkanindiges	19	61	111	TRUE	TRUE
Campylobacteraceae.Arcobacter	20	106	74	FALSE	TRUE
Halomonadaceae.Halomonas	21	37	93	FALSE	TRUE
Aeromonadaceae.Zobellella	22	107	160	FALSE	FALSE
Sinobacteraceae.Nevskia	23	40	35	FALSE	FALSE
Peptostreptococcaceae.[Clostridium]	24	108	161	TRUE	TRUE
Bacteroidaceae.Bacteroides	25	52	75	TRUE	TRUE
[Weeksellaceae].Bergeyella	26	19	14	TRUE	TRUE
Peptococcaceae.rc4-4	27	109	162	FALSE	FALSE
Xanthomonadaceae.Lysobacter	28	36	107	FALSE	TRUE
Oxalobacteraceae.Massilia	29	13	17	FALSE	FALSE
Bacillaceae.Oceanobacillus	30	42	37	TRUE	TRUE
Ruminococcaceae.Clostridium	31	41	31	TRUE	TRUE
Cytophagaceae.Siphonobacter	32	110	163	FALSE	FALSE
Micromonosporaceae.Actinoplanes	33	111	164	FALSE	FALSE
Rhodobacteraceae.Albidovulum	34	17	105	FALSE	TRUE
Oxalobacteraceae.Naxibacter	35	112	165	FALSE	FALSE
Rhodospirillaceae.Phaeospirillum	36	113	166	FALSE	FALSE
Methylophilaceae.Methylotenera	37	114	167	FALSE	FALSE
Xanthobacteraceae.Ancylobacter	38	44	128	TRUE	FALSE
Sphingomonadaceae.Blastomonas	39	29	24	TRUE	TRUE
Enterobacteriaceae.Cronobacter	40	115	55	FALSE	TRUE
Bifidobacteriaceae.Alloscardovia	41	116	168	FALSE	FALSE
Sphingomonadaceae.Sphingobium	42	4	1	FALSE	FALSE
Sphingomonadaceae.Sphingomonas	43	30	15	FALSE	TRUE
Comamonadaceae.Acidovorax	44	38	41	TRUE	TRUE
Comamonadaceae.Pelomonas	45	25	43	TRUE	FALSE
Ruminococcaceae.Sporobacter	46	51	36	TRUE	FALSE
Propionibacteriaceae.Propionibacterium	47	83	143	TRUE	FALSE
Neisseriaceae.Neisseria	48	14	30	TRUE	TRUE
Xanthomonadaceae.Pseudoxanthomonas	49	117	169	FALSE	FALSE
Lachnospiraceae.Robinsoniella	50	118	170	FALSE	FALSE
Erysipelotrichaceae.Clostridium	51	119	96	FALSE	TRUE
Carnobacteriaceae.Isobaculum	52	120	171	TRUE	TRUE
Bifidobacteriaceae.Gardnerella	53	84	144	TRUE	FALSE
Lachnospiraceae.Butyrivibrio	54	121	61	FALSE	TRUE
Methylobacteriaceae.Methylobacterium	55	8	23	FALSE	FALSE
Ruminococcaceae.Butyricicoccus	56	122	64	FALSE	TRUE
Bacillaceae.Bacillus	57	123	7	FALSE	TRUE
Pasteurellaceae.Actinobacillus	58	45	50	FALSE	FALSE
Lachnospiraceae.Bacteroides	59	124	172	FALSE	FALSE
Prevotellaceae.Prevotella	60	46	118	TRUE	TRUE
Lachnospiraceae.Dorea	61	125	49	FALSE	TRUE
Alcaligenaceae.Rhodopseudomonas	62	60	46	FALSE	FALSE
Micrococcaceae.Rothia	63	85	145	TRUE	FALSE
Pasteurellaceae.Mannheimia	64	126	173	FALSE	FALSE
Oxalobacteraceae.Pseudoburkholderia	65	62	133	TRUE	FALSE
Lachnospiraceae.Johnsonella	66	127	174	FALSE	FALSE
Coriobacteriaceae.Paraeggerthella	67	128	175	FALSE	FALSE
Caulobacteraceae.Arthrospira	68	129	39	FALSE	TRUE
Lachnospiraceae.Catonella	69	130	176	FALSE	FALSE
Lachnospiraceae.Marvinbryantia	70	131	177	FALSE	FALSE
Microbacteriaceae.Leifsonia	71	86	146	FALSE	FALSE
Pirellulaceae.planctomycete	72	132	113	FALSE	FALSE
Leptotrichiaceae.Streptobacillus	73	133	110	FALSE	FALSE
[Weeksellaceae].Weeksella	74	12	21	FALSE	FALSE
Ruminococcaceae.Subdoligranulum	75	134	76	FALSE	FALSE
Gordoniaceae.Millisia	76	135	28	FALSE	FALSE
Comamonadaceae.Sphaerotilus	77	22	124	FALSE	FALSE
Synergistaceae.Synergistes	78	136	81	FALSE	FALSE
Lachnospiraceae.Moryella	79	88	148	FALSE	FALSE
Coriobacteriaceae.Slackia	80	137	98	FALSE	FALSE
[Paraprevotellaceae].Paraprevotella	81	138	101	FALSE	FALSE
Lachnospiraceae.Roseburia	82	76	51	FALSE	FALSE
Actinomycetaceae.N09	83	139	58	FALSE	FALSE
Bradyrhizobiaceae.Afipia	84	20	13	FALSE	FALSE
Moraxellaceae.Psychrobacter	85	140	117	FALSE	FALSE
Veillonellaceae.Acidaminococcus	86	141	79	FALSE	FALSE
Xanthomonadaceae.Dyella	87	56	130	FALSE	FALSE
Spirochaetaceae.Treponema	88	142	106	FALSE	FALSE
Peptostreptococcaceae.Proteocatella	89	98	154	FALSE	FALSE
Chitinophagaceae.Terrimonas	90	72	138	FALSE	FALSE
Caulobacteraceae.Nitrobacteria	91	81	92	FALSE	FALSE
Halobacteriaceae.Halalkalicoccus	92	77	140	FALSE	FALSE
Actinomycetaceae.Bogoriella	93	82	142	FALSE	FALSE
Mycobacteriaceae.Mycobacterium	94	1	12	FALSE	FALSE
Rhodocyclaceae.Georgfuchsia	95	63	119	FALSE	FALSE
Coriobacteriaceae.Olsenella	96	143	85	FALSE	FALSE
Caulobacteraceae.Brevundimonas	97	97	53	FALSE	FALSE
Aerococcaceae.Abiotrophia	98	144	45	FALSE	FALSE
ACK-M1.Planktophila	99	145	48	FALSE	FALSE
Desulfovibrionaceae.Bilophila	100	146	94	FALSE	FALSE
Sphingobacteriaceae.Mucilaginibacter	101	65	134	FALSE	FALSE
Dietziaceae.Dietzia	102	26	83	FALSE	FALSE
Desulfovibrionaceae.Desulfovibrio	103	147	73	FALSE	FALSE
Flavobacteriaceae.Myroides	104	148	70	FALSE	FALSE
Halanaerobiaceae.Halocella	105	48	129	FALSE	FALSE
Lachnospiraceae.Lactonifactor	106	149	69	FALSE	FALSE
[Paraprevotellaceae].[Prevotella]	107	150	77	FALSE	FALSE
Leptotrichiaceae.Sebaldella	108	151	2	FALSE	FALSE
Helicobacteraceae.Helicobacter	109	152	90	FALSE	FALSE
Enterobacteriaceae.Pantoea	110	11	67	FALSE	FALSE
Verrucomicrobiaceae.Haloferula	111	153	65	FALSE	FALSE
Caulobacteraceae.Caulobacter	112	23	18	FALSE	FALSE
Lactobacillaceae.Lactobacillus	113	21	25	FALSE	FALSE
Coriobacteriaceae.Eggerthella	114	154	102	FALSE	FALSE
Erysipelotrichaceae.Bulleidia	115	99	88	FALSE	FALSE
Streptomycetaceae.Streptomyces	116	68	135	FALSE	FALSE
Rhodobacteraceae.Haematobacter	117	24	72	FALSE	FALSE
Veillonellaceae.Succinispira	118	155	20	FALSE	FALSE
Aeromonadaceae.Aeromonas	119	74	29	FALSE	FALSE
Intrasporangiaceae.Ornithinimicrobium	120	34	126	FALSE	FALSE
Veillonellaceae.Selenomonas	121	156	52	FALSE	FALSE
Desulfomicrobiaceae.Desulfomicrobium	122	157	95	FALSE	FALSE
Planococcaceae.Bacillus	123	158	59	FALSE	FALSE
Alcaligenaceae.Bordetella	124	32	125	FALSE	FALSE
Rhodospirillaceae.Reyranella	125	54	71	FALSE	FALSE
Brevibacteriaceae.Brevibacterium	126	92	63	FALSE	FALSE
Ruminococcaceae.Papillibacter	127	159	97	FALSE	FALSE
Planococcaceae.Staphylococcus	128	160	22	FALSE	FALSE
Enterobacteriaceae.Pseudomonas	129	39	8	FALSE	FALSE
mitochondria.Raphanus	130	100	155	FALSE	FALSE
Porphyromonadaceae.Parabacteroides	131	161	103	FALSE	FALSE
Peptostreptococcaceae.Filifactor	132	162	82	FALSE	FALSE
Micrococcaceae.Micrococcus	133	49	120	FALSE	FALSE
Bacteriovoracaceae.Peredibacter	134	73	139	FALSE	FALSE
Erysipelotrichaceae.Catenibacterium	135	67	47	FALSE	FALSE
Porphyromonadaceae.Porphyromonas	136	163	89	FALSE	FALSE
Chitinophagaceae.Ferruginibacter	137	75	38	FALSE	FALSE
Lachnospiraceae.Hespellia	138	164	112	FALSE	FALSE
Geodermatophilaceae.Blastococcus	139	94	62	FALSE	FALSE
Xenococcaceae.Chroococcidiopsis	140	101	156	FALSE	FALSE
Campylobacteraceae.Campylobacter	141	33	19	FALSE	FALSE
Aerococcaceae.Lacticigenium	142	18	123	FALSE	FALSE
Erythrobacteraceae.Porphyrobacter	143	165	32	FALSE	FALSE
Deinococcaceae.Deinococcus	144	35	127	FALSE	FALSE
Rhizobiaceae.Rhizobium	145	53	57	FALSE	FALSE
Ruminococcaceae.Faecalibacterium	146	27	10	FALSE	FALSE
Alcaligenaceae.Taylorella	147	166	109	FALSE	FALSE
C111.Ilumatobacter	148	69	136	FALSE	FALSE
Coriobacteriaceae.Atopobium	149	70	137	FALSE	FALSE
Peptostreptococcaceae.Clostridium	150	167	84	FALSE	FALSE
Dethiosulfovibrionaceae.Jonquetella	151	91	150	FALSE	FALSE
Beijerinckiaceae.Salinarimonas	152	16	122	FALSE	FALSE
Lachnospiraceae.Coprococcus	153	168	104	FALSE	FALSE
Erysipelotrichaceae.[Eubacterium]	154	79	34	FALSE	FALSE
Aurantimonadaceae.Aurantimonas	155	169	86	FALSE	FALSE
Succinivibrionaceae.Anaerobiospirillum	156	170	100	FALSE	FALSE
Lachnospiraceae.Ruminococcus	157	55	40	FALSE	FALSE
Chitinophagaceae.Parasegitibacter	158	43	115	FALSE	FALSE
Sphingomonadaceae.Sphingosinicella	159	171	33	FALSE	FALSE
Nocardioidaceae.Nocardioides	160	66	99	FALSE	FALSE
Microbacteriaceae.Frondihabitans	161	59	132	FALSE	FALSE
Planococcaceae.Solibacillus	162	87	147	FALSE	FALSE
Flammeovirgaceae.Cesiribacter	163	96	153	FALSE	FALSE
Flammeovirgaceae.Marinoscillum	164	64	108	FALSE	FALSE
Trueperaceae.Truepera	165	172	56	FALSE	FALSE
Tsukamurellaceae.Gordonia	166	173	116	FALSE	FALSE
Leuconostocaceae.Oenococcus	167	57	131	FALSE	FALSE
Erysipelotrichaceae.Coprobacillus	168	174	80	FALSE	FALSE
Oxalobacteraceae.Duganella	169	15	121	FALSE	FALSE
Micrococcaceae.Arthrobacter	170	28	3	FALSE	FALSE
[Chthoniobacteraceae].Ellin506	171	95	152	FALSE	FALSE
Neisseriaceae.Aquaspirillum	172	175	42	FALSE	FALSE
Clostridiaceae.Clostridium	173	176	60	FALSE	FALSE
Isosphaeraceae.Nostocoida	174	177	91	FALSE	FALSE
Sphingobacteriaceae.Pedobacter	175	102	157	FALSE	FALSE
mitochondria.Thalassiosira	176	89	149	FALSE	FALSE
	177	78	78	FALSE	FALSE

## Sheet: Table S2 - Diff Abundance
Supplementary Table S2: Differentially expressed taxa in the aerosols compared to sputum, oral wash and BAL
Bag vs. Filter					Bag vs. Sputum					Filter vs, Sputum					Bag vs. Oral wash					Filter vs. Oral wash					Bag vs. BALF					Filter vs. BALF					Sputum vs. BALF					Oral wash vs. BALF
Enriched in Bag					Enriched in Bag					Enriched in Filter					Enriched Bag					Enriched in Filter					Enriched in Bag					Enriched in Filter					Enriched in Sputum					Enriched in Oral wash
Genus	logFC	pvalue	adj,P,Val		Genus	logFC	pvalue	adj,P,Val		Genus	logFC	pvalue	adj,P,Val		Genus	logFC	pvalue	adj,P,Val		Genus	logFC	pvalue	adj,P,Val		Genus	logFC	pvalue	adj,P,Val		Genus	logFC	pvalue	adj,P,Val		Genus	logFC	pvalue	adj,P,Val		Genus	logFC	pvalue	adj,P,Val
Campylobacter	-0.150243	0.959588	0.986153		Sphingobium	-8.86805	3.78018e-10	2.1169e-09		Sphingobium	-9.11126	2.54629e-05	0.000167328		Sphingobium	-7.18333	0.00390809	0.0162837		Mycobacterium	-28.0225	6.6705e-20	2.86831e-18		Sphingobium	-8.32416	0.00558787	0.0572756		Sphingobium	-6.48455	0.0286034	0.288048		Sebaldella	-8.23039	0.00194565	0.0408586		Prevotella	-8.56029	0.000588006	0.0217562
Nevskia	-0.46241	0.875876	0.986153		Corynebacterium	-3.08731	0.0257532	0.0554683		Mycobacterium	-12.5807	2.29274e-05	0.000167328		Corynebacterium	-3.74801	0.109242	0.182069		Sphingobium	-6.85212	0.0193226	0.0923192		Enhydrobacter	-3.84388	0.201235	0.998372		Enhydrobacter	-3.087	0.306826	0.832813		Prevotella	-7.14027	0.00629049	0.0880669		Campylobacter	-6.40927	0.00162184	0.030004
Enhydrobacter	-0.241108	0.89747	0.986153		Novosphingobium	-4.6064	0.118053	0.177007		Corynebacterium	-4.09666	0.00213717	0.0109233		Pseudomonas	-3.39385	0.258181	0.339711		Pseudomonas	-6.31699	0.022601	0.0971845		Massilia	-1.03223	0.734264	0.998372		Methylobacterium	-4.21654	0.159179	0.832813		Campylobacter	-7.07491	0.00112618	0.0408586		Treponema	-5.88014	0.00729606	0.0627021
Caldimonas	-0.278736	0.925184	0.986153		Caulobacter	-2.5863	0.380293	0.507058		Pseudomonas	-5.02706	0.0742254	0.179866		Enhydrobacter	-3.06373	0.303398	0.379247		Corynebacterium	-4.27286	0.0272123	0.0975106		Rhodopseudomonas	-0.845898	0.782041	0.998372		Caulobacter	-3.13299	0.294493	0.832813		Treponema	-5.86992	0.0106816	0.0897255		Actinomyces	-5.56796	0.0217603	0.119174
Massilia	-0.0742038	0.980033	0.986153		Oscillospira	-2.20749	0.455964	0.512218		Caulobacter	-4.79593	0.103687	0.23848		Bacillus	-0.704364	0.81659	0.850615		Methylobacterium	-4.49097	0.131489	0.332589		Afipia	-0.619441	0.838026	0.998372		Novosphingobium	-3.67951	0.21787	0.832813		Porphyromonas	-5.35866	0.0433157	0.259894		Atopobium	-5.37559	0.0707158	0.261648
Pelomonas	-0.128919	0.965322	0.986153		Faecalibacterium	-2.20982	0.454418	0.512218		Enhydrobacter	-4.51783	0.125736	0.251471		Novosphingobium	-0.491615	0.869759	0.869759		Caulobacter	-3.59575	0.231533	0.398236		Caulobacter	-0.551669	0.855575	0.998372		Lactobacillus	-3.50654	0.249635	0.832813		Bulleidia	-5.12807	0.0256622	0.179635		Sebaldella	-5.10828	0.05762	0.236882
Rhodopseudomonas	-1.80011	0.483305	0.986153		Cytophaga	-2.20266	0.457338	0.512218		Novosphingobium	-3.99398	0.176207	0.324221		Enriched in Oral wash					Enhydrobacter	-3.37033	0.262254	0.417664		Sphingomonas	-0.549402	0.856194	0.998372		Nevskia	-0.773469	0.799575	0.947035		Pseudoburkholderia	-4.70095	0.0532061	0.279332		Kocuria	-4.27511	0.0225464	0.119174
Neisseria	-0.178806	0.951908	0.986153		Lactobacillus	-0.758565	0.797423	0.797423		Methylobacterium	-3.22602	0.272054	0.481327		Anaerosinus	14.0538	3.31847e-10	8.29617e-09		Actinobacillus	-2.67259	0.372405	0.533781		Novosphingobium	-3.77162	0.205398	0.998372		Duganella	-1.21007	0.68855	0.947035		Kocuria	-3.73161	0.0670187	0.312754		Filifactor	-3.82065	0.207151	0.557304
Halomonas	-0.0527089	0.985836	0.986153		Enriched in Sputum					Lactobacillus	-2.94173	0.288773	0.491984		Streptococcus	9.57031	7.9687e-09	9.96088e-08		Arthrobacter	-2.20213	0.468379	0.634518		Porphyrobacter	-0.0192562	0.99494	0.998372		Pseudomonas	-0.821219	0.700354	0.947035		Xanthobacillum	-3.23168	0.287588	0.692628		Streptococcus	-3.71016	0.00847325	0.0627021
Nitrobacteria	-0.0875049	0.976536	0.986153		Anaerosinus	11.1535	1.63916e-30	4.58965e-29		Afipia	-2.76518	0.348948	0.573271		Prevotella	11.4006	2.43542e-05	0.000202952		Macrococcus	-2.18468	0.472199	0.634518		Arthrobacter	-0.0193942	0.994902	0.998372		Pseudomonas	-0.699279	0.818469	0.947035		Neisseria	-3.1694	0.138023	0.483081		Bifidobacterium	-3.61522	0.23055	0.557304
Sphingobium	-0.0356718	0.974789	0.986153		Streptococcus	7.85009	5.48014e-24	7.6722e-23		Sphingomonas	-2.58234	0.382417	0.597273		Campylobacter	9.2653	5.50047e-05	0.000343779		Lysobacter	-1.27813	0.675859	0.76171		Kocuria	-1.42456	0.495307	0.998372		Ancylobacter	-1.5157	0.620799	0.947035		Atopobium	-3.05583	0.312441	0.692628		Scardovia	-3.39272	0.254069	0.557304
Novosphingobium	-0.205131	0.908548	0.986153		Neisseria	8.64167	9.01191e-14	8.41111e-13		Duganella	-2.44067	0.410497	0.603077		Treponema	9.08058	0.000162112	0.00081056		Duganella	-1.31376	0.666446	0.76171		Bifidobacterium	-1.23339	0.684588	0.998372		Afipia	-1.00184	0.739088	0.947035		Streptobacillus	-3.05257	0.313332	0.692628		Xanthobacillum	-3.34322	0.269317	0.557304
Kocuria	-1.23612	0.413149	0.986153		Prevotella	8.9138	1.11937e-10	7.83557e-10		Macrococcus	-2.3942	0.419532	0.603077		Neisseria	5.86952	0.00839306	0.0233141		Ancylobacter	-1.30679	0.668798	0.76171		Actinomyces	-0.0347227	0.990647	0.998372		Albidovulum	-0.677761	0.822425	0.947035		Streptococcus	-2.58225	0.0839021	0.352389		Streptobacillus	-3.32451	0.271121	0.557304
Actinomyces	-0.897926	0.762146	0.986153		Campylobacter	7.39723	3.19598e-08	1.49146e-07		Actinomycetospora	-2.24839	0.44798	0.624457		Sebaldella	7.11848	0.00824574	0.0233141		Albidovulum	-1.3372	0.660627	0.76171		Corynebacterium	-0.792254	0.728273	0.998372		Arthrobacter	-0.81794	0.788031	0.947035		Anaerosinus	-2.19498	0.185259	0.555777		Anaerosinus	-3.26739	0.0297797	0.137731
Blastococcus	-0.417607	0.888331	0.986153		Sebaldella	12.574	6.82844e-08	2.73137e-07		Elizabethkingia	-1.94789	0.511071	0.671693		Bacteroides	7.66407	0.00824155	0.0233141		Novosphingobium	-1.23245	0.681158	0.76171		Bacillus	-1.28804	0.670607	0.998372		Kocuria	-1.07866	0.627023	0.947035		Filifactor	-2.17242	0.474125	0.829839		Sharpea	-2.70844	0.372298	0.62102
Corynebacterium	-0.336122	0.768632	0.986153		Kocuria	3.72409	8.63571e-05	0.00030225		Rhodopseudomonas	-1.81364	0.54082	0.678989		Atopobium	6.84514	0.021442	0.053605		Lactobacillus	-1.06886	0.655727	0.76171		Oceanobacillus	-1.06456	0.727875	0.998372		Corynebacterium	-0.928647	0.623805	0.947035		[Prevotella]	-1.9531	0.518197	0.829839		Bulleidia	-2.65476	0.33103	0.612405
Millisia	-0.893499	0.763054	0.986153		Bacteroides	5.95194	0.000817497	0.00254332		Albidovulum	-1.79083	0.546144	0.678989		Streptobacillus	5.98425	0.0456522	0.0951087		Afipia	-1.11494	0.713412	0.766918		Oscillospira	-1.21143	0.689202	0.998372		Macrococcus	-1.97621	0.51357	0.947035		Lachnoanaerobaculum	-1.90102	0.532478	0.829839		Porphyromonas	-2.55465	0.397552	0.62102
Oceanobacillus	-0.0871829	0.976621	0.986153		Treponema	5.66286	0.00167071	0.00467799		Enriched in Sputum					Kocuria	3.53085	0.044504	0.0951087		Nevskia	-0.857904	0.780191	0.81825		Gemmiger	-2.31256	0.445078	0.998372		Thalassiosira	-0.474187	0.877672	0.95838		Scardovia	-1.74362	0.563542	0.829839		[Prevotella]	-2.5279	0.402824	0.62102
Sporobacter	-0.103232	0.972227	0.986153		Porphyromonas	5.64479	0.00256963	0.00654086		Anaerosinus	9.84883	2.6003e-13	1.19614e-11		Actinomyces	4.4489	0.0502743	0.0966814		Elizabethkingia	-0.6707	0.825168	0.840687		Cytophaga	-1.59175	0.602495	0.998372		Massilia	-0.159986	0.95838	0.95838		Selenomonas	-1.43497	0.623429	0.829839		Lactobacillus	-2.33913	0.438891	0.633405
Oscillospira	-0.436945	0.88258	0.986153		Actinobacillus	8.15638	0.00558678	0.0130358		Streptococcus	7.51816	1.48268e-10	3.41016e-09		Porphyromonas	4.85302	0.108936	0.182069		Enriched in Oral wash					Bergeyella	-1.1547	0.70382	0.998372		Elizabethkingia	-0.209744	0.944165	0.95838		Bergeyella	-1.3942	0.649398	0.829839		Bergeyella	-1.95173	0.523574	0.668009
Gemmiger	-0.631507	0.830838	0.986153		Clostridium	3.3021	0.033306	0.066612		Neisseria	8.96541	6.94697e-09	1.0652e-07		Filifactor	4.71215	0.119074	0.182402		Anaerosinus	10.2719	3.7505e-07	8.06357e-06		Weeksella	-2.87817	0.34513	0.998372		Ferruginibacter	-0.343682	0.910147	0.95838		Bifidobacterium	-1.34932	0.658193	0.829839		Pseudoburkholderia	-1.26068	0.639047	0.762734
Faecalibacterium	-0.190911	0.94859	0.986153		Actinomyces	3.59948	0.0469472	0.0876347		Prevotella	8.72652	1.39593e-06	1.60532e-05		Xanthobacillum	4.62299	0.124033	0.182402		Streptococcus	7.99424	2.4543e-05	0.000351783		Clostridium	-0.313637	0.916717	0.998372		Enriched in BALF					Alloscardovia	-1.26941	0.675046	0.829839		Bacteroides	-1.1651	0.637772	0.762734
Clostridium	-0.102548	0.972408	0.986153		Pseudoburkholderia	4.63006	0.0565195	0.0989092		Campylobacter	7.29893	5.30818e-06	4.88352e-05		[Prevotella]	3.48725	0.243762	0.338558		Campylobacter	8.22523	0.000591925	0.00636319		Enriched in BALF					Anaerosinus	7.79395	0.000306585	0.0116502		Catonella	-1.21768	0.688624	0.829839		Alloscardovia	-1.08266	0.723218	0.803614
Cytophaga	-0.329088	0.911401	0.986153		Lachnoanaerobaculum	4.57469	0.0754995	0.124352		Kocuria	5.11057	0.00014127	0.000812304		Bifidobacterium	1.87654	0.465445	0.554101		Treponema	7.76154	0.00194522	0.0139408		Anaerosinus	10.4897	8.59478e-08	3.52386e-06		Neisseria	6.5535	0.0303209	0.288048		Lutibacter	-1.20677	0.691533	0.829839		Lachnoanaerobaculum	-1.05426	0.730964	0.803614
Alistipes	-0.102539	0.972476	0.986153		Atopobium	4.34256	0.120112	0.177007		Porphyromonas	5.83018	0.0048255	0.0221973		Lactobacillus	1.93373	0.51905	0.58983		Prevotella	8.40482	0.00163683	0.0139408		Streptococcus	5.45117	1.21594e-05	0.000249268		Streptococcus	4.53964	0.0179516	0.288048		Rothia	-1.00407	0.742264	0.865975		Desulfomicrobium	-1.02989	0.738456	0.803614
Bergeyella	-0.095083	0.974478	0.986153		Selenomonas	3.10132	0.140302	0.196423		Treponema	5.25858	0.00597047	0.0249674		Bergeyella	1.10774	0.681302	0.740545		Neisseria	7.84936	0.00409564	0.0251589		Mycobacterium	8.32248	0.00376024	0.05139		Mycobacterium	4.49561	0.0620625	0.471675		Lactobacillus	-0.661508	0.82902	0.925315		Johnsonella	-0.731695	0.811939	0.858336
Weeksella	-0.448613	0.879627	0.986153		[Prevotella]	2.21588	0.447398	0.512218		Bacteroides	5.22019	0.00854985	0.0327744							Actinomyces	6.86992	0.0116377	0.0625527		Campylobacter	2.01069	0.502329	0.998372		Millisia	4.75096	0.11867	0.751574		Sharpea	-0.460333	0.88199	0.925315		Neisseria	-0.443573	0.837317	0.860576
Clostridium	-0.268119	0.927698	0.986153		Xanthobacillum	1.72565	0.557747	0.600651		Actinobacillus	6.24796	0.014593	0.0516368							Bacteroides	6.58037	0.0270129	0.0975106		Pelomonas	1.18019	0.693882	0.998372		Campylobacter	4.04346	0.178213	0.832813		Actinomyces	-0.392271	0.890693	0.925315		Clostridium	-0.275826	0.926736	0.926736
Ruminococcus	-0.396958	0.893752	0.986153		Streptobacillus	1.41479	0.629365	0.652674		Sebaldella	6.23645	0.0190087	0.0624573							Sebaldella	6.02662	0.0295486	0.0977376		Neisseria	3.12533	0.290954	0.998372		Weissella	3.32031	0.27646	0.832813		Bacteroides	-0.327161	0.903283	0.925315		Enriched in BALF
Enriched in Filter										Actinomyces	4.78611	0.0301707	0.0925235							Atopobium	5.01957	0.0834832	0.256413		Actinobacillus	2.47995	0.408186	0.998372		Bacteroides	3.22993	0.288795	0.832813		Clostridium	-0.180294	0.951926	0.951926		Mucilaginibacter	2.1237	0.489193	0.646434
Lysobacter	1.13383	0.701751	0.986153							Bulleidia	4.28999	0.0344291	0.0989838							Bulleidia	4.66564	0.104703	0.30015		Pseudomonas	2.03376	0.430782	0.998372		Pseudoburkholderia	1.77257	0.559665	0.947035		Enriched in BALF					Elizabethkingia	2.25348	0.462215	0.633405
Duganella	0.877987	0.767201	0.986153							Clostridium	4.0587	0.0533212	0.144281							Streptobacillus	4.74028	0.112681	0.30283		Pseudomonas	0.052568	0.98636	0.998372		Sphaerotilus	1.79	0.558228	0.947035		Anaerorhabdus	0.60024	0.845849	0.925315		Pelomonas	2.32469	0.445753	0.633405
Acidovorax	0.460141	0.876835	0.986153							Lachnoanaerobaculum	4.37469	0.0742925	0.179866							Pseudoburkholderia	3.56195	0.203324	0.393803		Brevundimonas	1.15972	0.702448	0.998372		Pelomonas	1.2281	0.686002	0.947035		Moraxella	1.29189	0.674393	0.829839		Corynebacterium	2.61203	0.181538	0.557304
Pantoea	0.661131	0.823525	0.986153							Pseudoburkholderia	3.53393	0.119228	0.249295							Kocuria	2.56324	0.187291	0.393803		Rhizobium	0.895655	0.770836	0.998372		Actinobacillus	0.708512	0.775534	0.947035		Psychrobacter	1.34748	0.661153	0.829839		Weissella	2.75892	0.368127	0.62102
Actinobacillus	0.508547	0.863098	0.986153							Atopobium	4.00493	0.113935	0.249295							Scardovia	4.15233	0.170913	0.393803		Millisia	2.37209	0.423816	0.998372		Salinarimonas	1.38671	0.65031	0.947035		Mucilaginibacter	1.9451	0.525887	0.829839		Actinobacillus	3.10047	0.30831	0.600392
Pseudomonas	0.530527	0.758741	0.986153							Selenomonas	3.69027	0.139402	0.267186							Sharpea	3.782	0.210639	0.393803		Weissella	2.80499	0.358311	0.998372		Rhizobium	0.865611	0.775401	0.947035		Elizabethkingia	2.3305	0.446849	0.829839		Millisia	3.50782	0.250129	0.557304
Pseudomonas	0.280514	0.924592	0.986153							[Prevotella]	2.53501	0.389526	0.597273							[Prevotella]	3.86835	0.203082	0.393803		Abiotrophia	1.21918	0.688593	0.998372		Actinomyces	2.33197	0.442437	0.947035		Pelomonas	2.43574	0.423314	0.829839		Pseudomonas	4.4746	0.141272	0.475187
Methylobacterium	0.720526	0.774679	0.986153							Catonella	2.00483	0.497368	0.671693							Xanthobacillum	3.87333	0.19802	0.393803		Faecalibacterium	0.808369	0.79261	0.998372		Mucilaginibacter	2.46783	0.41485	0.947035		Weissella	2.66772	0.381414	0.80097		Mycobacterium	7.55904	0.00538788	0.0627021
Afipia	0.768818	0.795018	0.986153							Streptobacillus	1.38177	0.638018	0.769714							Porphyromonas	3.61181	0.2304	0.398236		Bacteroides	2.64945	0.386549	0.998372		Lysobacter	0.28183	0.925953	0.95838		Actinobacillus	3.37874	0.270078	0.692628
Caulobacter	0.914431	0.691945	0.986153							Xanthobacillum	1.32614	0.652583	0.769714							Bifidobacterium	3.5393	0.241593	0.399557		Elizabethkingia	0.00607733	0.998372	0.998372							Corynebacterium	3.54465	0.170475	0.550765
Haematobacter	0.291185	0.921679	0.986153							Scardovia	0.646321	0.826682	0.927497							Filifactor	3.2554	0.278738	0.428062		Mucilaginibacter	2.30425	0.452047	0.998372							Millisia	3.56675	0.240428	0.673197
Albidovulum	0.418346	0.887834	0.986153							Filifactor	0.651251	0.825595	0.927497							Clostridium	2.77442	0.362678	0.533781												Pseudomonas	4.77571	0.115606	0.441405
Rhizobium	0.46488	0.875732	0.986153							Psychrobacter	0.475544	0.872432	0.933559							Bergeyella	0.608802	0.840687	0.840687												Mycobacterium	6.85586	0.00955914	0.0897255
Sphingomonas	1.13882	0.699825	0.986153							Bergeyella	0.473127	0.872675	0.933559
Reyranella	0.0516279	0.986153	0.986153							Sneathia	0.334687	0.910172	0.946862
Actinomycetospora	0.645962	0.827208	0.986153							Bifidobacterium	0.238346	0.935488	0.946862
Arthrobacter	0.434049	0.883556	0.986153							Alloscardovia	0.197376	0.946862	0.946862
Bifidobacterium	0.122413	0.966949	0.986153
Mycobacterium	0.842435	0.775739	0.986153
Dietzia	0.100333	0.973036	0.986153
Anaerosinus	0.668882	0.820933	0.986153
Streptococcus	0.600652	0.713307	0.986153
Lactobacillus	1.41909	0.62945	0.986153
Macrococcus	0.570219	0.847372	0.986153
Elizabethkingia	0.274986	0.925955	0.986153
Ferruginibacter	0.294578	0.920998	0.986153
